# Supplementary material for: Thrombin Determination Using Graphene Oxide Sensors with Co-Assisted Amplification
Source: Micromachines (Basel). 2022 Aug 31;13(9):1435. doi: 10.3390/mi13091435 (PMC9502102; doi:10.3390/mi13091435)
Supplement: Supplementary file 1 [file micromachines-13-01435-s001.zip]

Archive with 1 entries (1 files):
- micromachines-1850084-supplementary.pdf
